# Supplementary material for: Species Diversity and Molecular Screening of Pyrethroid Resistance Mediated by the Voltage-Gated Sodium Channel in Ixodid Ticks from Puducherry, India
Source: Pathogens. 2026 May 27;15(6):577. doi: 10.3390/pathogens15060577 (PMC13305014; doi:10.3390/pathogens15060577)
Supplement: Supplementary file 1 [file pathogens-15-00577-s001.zip]

Archive with 1 entries (1 files):
- pathogens-4295932-supplementary.pdf
